# Supplementary material for: Epidemiology of hepatitis A in Saudi Arabia: a retrospective analysis of Ministry of Health surveillance and yearbook data, 2006–2023
Source: Front Epidemiol. 2026 Mar 30;6:1717102. doi: 10.3389/fepid.2026.1717102 (PMC13071026; doi:10.3389/fepid.2026.1717102)
Supplement: Supplementary Table S1 — Age-specific distribution of reported hepatitis A virus (HAV) cases in Saudi Arabia, 2006–2023, with mean, median, interquartile range (IQR), and percentage of total cases across age groups. Crude incidence rates (CIR) per 100,000 population are shown separately for 2023. [file Table1.xlsx]

## Sheet: Table S1 - Age
Supplementary Table S1: Age-specific distribution of reported HAV cases in Saudi Arabia, 2006-2023
Mean, median, IQR, and % of total cases across age groups. CIR per 100,000 shown for 2023.
Year	<1	(1-4)	(5-14)	(15-44)	>=45	Total
2006	15	552	1667	364	33	2631
2007	24	242	849	237	31	1383
2008	14	296	994	341	33	1678
2009	21	195	679	324	39	1258
2010	4	63	366	162	21	616
2011	2	18	176	113	12	321
2012	2	10	137	144	17	310
2013	7	8	85	122	14	236
2014	0	6	33	76	13	128
2015	0	8	35	74	9	126
2016	0	7	59	27	7	100
2017	4	5	27	146	16	198
2018	3	19	39	101	58	220
2019	6	26	65	137	18	252
2020	0	6	8	61	22	97
2021	0	4	10	52	13	79
2022	2	0	7	19	2	30
2023	0	12	21	115	9	157
Total	104	1477	5257	2615	367	9820
Mean per year	6	82	292	145	20	545
Median per year	3	11	62	119	17	228
IQR per year	6.75	47.5	290	83.5	16.5	416
% of all cases	1.1	15	53.5	26.6	3.7	100
CIR of Hepatitis A by Age Group in 2023
Age group	Total population 2023	Cases	CIR
0 to 4	2505189	12	0.5
5 to 14	5421735	21	0.4
15 to 44	20944064	115	0.5
>=45	6429292	9	0.1
All ages	35300280	157	0.4

## Sheet: Table S2 - Regional
Supplementary Table S2: Regional distribution of reported HAV cases across Saudi Arabia, 2006-2023
Annual counts, totals, mean, median, and IQR for each region.
Regions	2006	2007	2008	2009	2010	2011	2012	2013	2014	2015	2016	2017	2018	2019	2020	2021	2022	2023	Total	Total (%)	Mean/Year	Median/Year	IQR
Riyadh	161	185	240	131	100	48	83	72	31	39	23	38	70	55	32	27	16	68	1419	14.4	78.8	61.5	62.2
Makkah	104	80	107	48	18	7	40	13	12	9	8	5	12	19	10	9	1	5	507	9.2	50.4	8.5	67.2
Jeddah	135	136	269	71	4	38	0	11	8	2	17	46	33	15	19	5	3	13	875	8.9	48.6	10	30.8
Taif	10	7	26	94	8	2	0	1	0	4	0	7	2	10	2	4	1	4	855	8.7	47.5	18	35.2
Madinah	189	75	103	123	61	26	12	7	9	7	6	27	12	16	5	6	1	4	809	8.2	44.9	10	83.8
Qassim	462	122	38	67	90	19	21	11	9	16	3	4	2	3	1	2	0	5	763	7.8	42.4	4	20.5
Eastern Region	54	47	106	53	37	17	56	38	30	29	20	42	56	39	9	19	1	33	689	7	38.3	12	46.2
AL-Ahsa	75	21	28	30	5	10	0	10	2	5	5	14	19	14	8	2	3	4	686	7	38.1	37.5	29.2
Hafr AL-Baten	63	28	20	48	5	6	0	0	0	0	1	1	1	0	0	0	0	1	634	6.4	35.2	5	43.8
Aseer	168	120	93	102	81	111	67	12	8	8	7	1	7	13	3	2	0	6	507	5.2	28.2	12	26.5
Bishah	6	7	11	25	2	0	0	2	1	0	0	1	0	1	0	0	0	0	295	3	16.4	0.5	9.2
Tabuk	301	71	86	63	50	9	6	30	4	2	1	2	2	6	0	0	0	1	272	2.8	15.1	1	5.2
Hail	120	41	41	8	5	3	3	1	0	0	1	3	0	0	0	1	0	1	255	2.6	14.2	9	13.5
Northern Region	128	64	48	15	6	0	1	1	3	2	0	1	0	0	2	0	0	1	228	2.3	12.7	1	4.5
Jazan	347	152	84	98	25	7	3	16	1	0	4	1	13	4	2	0	3	3	182	1.8	10.1	4	6.5
Najran	231	118	225	175	88	14	11	9	9	1	2	3	5	5	1	1	2	0	173	1.8	9.6	0.5	5.8
AL-Baha	36	15	10	9	0	1	3	0	0	0	0	1	5	0	0	0	0	0	110	1.1	6.1	1.5	4
Jouf	4	12	45	10	0	4	2	1	0	0	0	4	25	3	0	0	0	0	80	0.8	4.4	0	4.5
Qurayyat	11	71	88	88	1	3	0	0	0	0	2	0	4	27	0	0	0	0	56	0.6	3.1	0.5	2
Qunfudah	26	11	10	0	0	0	0	0	0	0	0	1	1	0	0	0	0	0	49	0.5	2.7	0	0.8

## Sheet: Table S3 - Nationality
Supplementary Table S3: Annual HAV cases and CIR, 2006-2023, by nationality and gender
Male-to-female ratios, Saudi-to-non-Saudi ratios, and summary measures.
Year	Saudi				M/F (Saudi)	CIR Ratio Saudi/Non-Saudi	Non-Saudi				M/F (Non-Saudi)	CIR Ratio Non-Saudi/Saudi
	Male	Female	Total	CIR			Male	Female	Total	CIR
2006	1317	1120	2437	13.8	1.2	4.2	90	104	194	3.3	0.9	0.2
2007	651	544	1195	6.8	1.2	2.4	96	92	188	2.9	1	0.4
2008	785	667	1452	8	1.2	2.4	115	111	226	3.4	1	0.4
2009	606	509	1115	6	1.2	2.9	83	60	143	2.1	1.4	0.3
2010	281	200	481	2.5	1.4	1.3	80	55	135	1.9	1.5	0.7
2011	152	93	245	1.3	1.6	1.6	47	29	76	0.8	1.6	0.6
2012	147	120	267	1.2	1.2	1.4	25	18	43	0.9	1.4	0.7
2013	120	61	181	0.9	2	1.8	31	24	55	0.5	1.3	0.6
2014	44	34	78	0.4	1.3	0.8	34	16	50	0.5	2.1	1.3
2015	51	31	82	0.4	1.6	1	30	14	44	0.4	2.1	1.1
2016	42	19	61	0.3	2.2	0.9	21	18	39	0.3	1.2	1.1
2017	62	47	109	0.5	1.3	0.7	54	35	89	0.7	1.5	1.4
2018	67	57	124	0.7	1.2	0.9	64	32	96	0.8	2	1.2
2019	86	64	150	0.7	1.3	0.9	62	40	102	0.8	1.6	1.1
2020	37	32	69	0.3	1.2	1.6	19	9	28	0.2	2.1	0.6
2021	34	16	50	0.2	2.1	1	20	9	29	0.2	2.2	1
2022	13	2	15	0.1	6.5	0.6	6	9	15	0.1	0.7	1.6
2023	48	34	82	0.4	1.4	0.7	45	30	75	0.58	1.5	1.4
Total	4543	3650	8193	N/A	N/A	N/A	922	705	1627	N/A	N/A	N/A
Overall	252	203	456	2.5	1.7	1.5	51	39	90	1.1	1.5	0.9
Median	77	59	137	0.7	1.3	1.2	46	30	76	0.8	1.5	0.9
